# Supplementary material for: Environmental metabolomics characterization of modern stromatolites and annotation of ibhayipeptolides
Source: PLoS One. 2024 May 23;19(5):e0303273. doi: 10.1371/journal.pone.0303273 (PMC11115249; doi:10.1371/journal.pone.0303273)
Supplement: S1 Table — Flag station 1 is entirely unique (purple outline). Flag stations 3, 8, and 10 show R-scores all lower than 0.45, indicating similarity (blue outline). Flag stations 2 and 4–7 also show similarity (dark red outline), while flag station 2 is more similar to flag stations 4 and 5, than 6 and 7 (light red outlines). (XLSX) [file pone.0303273.s046.xlsx]

## Sheet: Sheet1
S1 Table. R-score matrix of beta diversity in 16S rDNA OTUs across flag stations. Flag station 1 is entirely unique (purple outline). Flag stations 3, 8, and 10 show R-scores all lower than 0.45, indicating similarity (blue outline). Flag stations 2 and 4-7 also show similarity (dark red outline), while flag station 2 is more similar to flag stations 4 and 5, than 6 and 7 (light red outlines).
Flag station		2	4	5	6	7	3	8	10
	1
1	0	0.994844	0.912563	0.989899	0.910669	1	0.804398	0.945375	0.898544
2	0.994844	0	0.246317	0.264941	0.64899	0.718119	0.648359	0.821749	0.730133
4	0.912563	0.246317	0	0.139625	0.396044	0.443708	0.556503	0.807796	0.666136
5	0.989899	0.264941	0.139625	0	0.382786	0.335859	0.619108	0.732412	0.708068
6	0.910669	0.64899	0.396044	0.382786	0	0.366372	0.571023	0.790546	0.707689
7	1	0.718119	0.443708	0.335859	0.366372	0	0.741372	0.857771	0.774795
3	0.804398	0.648359	0.556503	0.619108	0.571023	0.741372	0	0.371089	0.176827
8	0.945375	0.821749	0.807796	0.732412	0.790546	0.857771	0.371089	0	0.4355
10	0.898544	0.730133	0.666136	0.708068	0.707689	0.774795	0.176827	0.4355	0
